# Supplementary material for: Huntingtin recruits KIF1A to transport synaptic vesicle precursors along the mouse axon to support synaptic transmission and motor skill learning
Source: eLife. 2023 Jul 11;12:e81011. doi: 10.7554/eLife.81011 (PMC10365837; doi:10.7554/eLife.81011)
Supplement: Figure 6—figure supplement 1—source data 1. — Shown in red are the cropped regions presented in Figure 6—figure supplement 1A. Films containing the samples are shown. [file elife-81011-fig6-figsupp1-data1.zip › Figure 6Figure supplement 6source data 1.xlsx]

## Sheet: Figure S6a-KIF1A level cx neur
KIF1A/tubulin	untransfected	sh-KIF1A	sh-Scr
	0.820922	0.164885	0.711144
	1.09339	0.171367	0.534932
	0.858839	0.15414	0.590358
